# Supplementary material for: Federal inspection timing, not compliance, associated with nursing home post-disaster outcomes
Source: Health Aff Sch. 2025 Dec 19;4(1):qxaf244. doi: 10.1093/haschl/qxaf244 (PMC12778326; doi:10.1093/haschl/qxaf244)
Supplement: qxaf244_Supplementary_Data [file qxaf244_supplementary_data.zip]

Archive with 2 entries (2 files):
- Appendix.docx
- Compiled Author Disclosure Forms.pdf
